# Supplementary material for: Dissolution Behavior of M5 Cladding in Hydrofluoric–Nitric Mixed Acid
Source: Materials (Basel). 2024 Nov 25;17(23):5771. doi: 10.3390/ma17235771 (PMC11642294; doi:10.3390/ma17235771)
Supplement: Supplementary file 1 [file materials-17-05771-s001.zip]

Archive with 1 entries (1 files):
- materials-3293824-supplementary.pdf
